# Supplementary material for: Methyl 4-(tri­fluoro­meth­yl)-1H-pyrrole-3-carboxyl­ate
Source: Acta Crystallogr Sect E Struct Rep Online. 2013 Sep 18;69(Pt 10):o1566. doi: 10.1107/S160053681302549X (PMC3790426; doi:10.1107/S160053681302549X)
Supplement: Supplementary file 1 [file e-69-o1566-sup1.cif]

##############################################################################
#                                                                            #
# This CIF contains the data in a paper accepted for publication in          #
# Acta Crystallographica Section E. It conforms to the requirements of       #
# Notes for Authors for Acta Crystallographica Section E, and has been       #
# peer reviewed under the auspices of the IUCr Commission on Journals.       #
#                                                                            #
# Full details of the Crystallographic Information File format               #
# are given in the paper "The Crystallographic Information File (CIF):       #
# a New Standard Archive File for Crystallography" by S. R. Hall, F. H.      #
# Allen and I. D. Brown [Acta Cryst. (1991), A47, 655-685].                  #
#                                                                            #
# The current version of the core CIF dictionary is obtainable from          #
# ftp://ftp.iucr.org/pub/cif_core.dic.                                       #
#                                                                            #
# Software is freely available for graphical display of the structure(s)     #
# in this CIF. For information consult the CIF software page                 #
# http://www.iucr.org/resources/cif/software.                                #
#                                                                            #
# This file may be used for bona fide research purposes within the           #
# scientific community so long as proper attribution is given to the journal # 
# article from which it was obtained.                                        #
#                                                                            #
##############################################################################
data_I
_database_code_depnum_ccdc_archive 'CCDC 960926'
_audit_creation_method     SHELXL-97
_chemical_name_systematic
;
Methyl 4-(trifluoromethyl)-1<i>H</i>-pyrrole-3-carboxylate
;
_chemical_name_common     ?
_chemical_formula_moiety     'C7 H6 F3 N O2'
_chemical_formula_sum     'C7 H6 F3 N O2'
_chemical_formula_iupac     'C7 H6 F3 N O2'
_chemical_formula_weight     193.13
_chemical_melting_point     405
_symmetry_cell_setting     monoclinic
_symmetry_space_group_name_H-M     'C 2/m'
_symmetry_space_group_name_hall     '-C 2y'
loop_
    _symmetry_equiv_pos_as_xyz
    'x, y, z'
    '-x, y, -z'
    'x+1/2, y+1/2, z'
    '-x+1/2, y+1/2, -z'
    '-x, -y, -z'
    'x, -y, z'
    '-x+1/2, -y+1/2, -z'
    'x+1/2, -y+1/2, z'
_cell_length_a     16.643(2)
_cell_length_b     7.1118(10)
_cell_length_c     6.9618(11)
_cell_angle_alpha     90.00
_cell_angle_beta     98.903(7)
_cell_angle_gamma     90.00
_cell_volume     814.1(2)
_cell_formula_units_Z     4
_cell_measurement_reflns_used     645
_cell_measurement_theta_min     3.0
_cell_measurement_theta_max     24.4
_cell_measurement_temperature     293(2)
_cell_special_details     prism
_exptl_crystal_description     Prism
_exptl_crystal_colour     colourless
_exptl_crystal_size_max     0.24
_exptl_crystal_size_mid     0.22
_exptl_crystal_size_min     0.20
_exptl_crystal_density_diffrn     1.576
_exptl_crystal_density_meas     ?
_exptl_crystal_density_method     'not measured'
_exptl_crystal_F_000     392
_exptl_absorpt_coefficient_mu     0.159
_exptl_absorpt_correction_type     multi-scan
_exptl_absorpt_process_details     '(SADABS; Bruker, 2009)'
_exptl_absorpt_correction_T_min     0.9629
_exptl_absorpt_correction_T_max     0.9689
_exptl_special_details     ?
_diffrn_ambient_temperature     293(2)
_diffrn_radiation_type     MoK\a
_diffrn_radiation_wavelength     0.71073
_diffrn_radiation_source     'fine-focus sealed tube'
_diffrn_radiation_monochromator     graphite
_diffrn_measurement_device_type     'Bruker APEXII CCD'
_diffrn_measurement_method     '\w scans'
_diffrn_detector_area_resol_mean     1.08
_diffrn_reflns_number     3752
_diffrn_reflns_av_R_equivalents     0.0762
_diffrn_reflns_av_sigmaI/netI     0.0636
_diffrn_reflns_theta_min     2.96
_diffrn_reflns_theta_max     24.43
_diffrn_reflns_theta_full     24.43
_diffrn_measured_fraction_theta_max     0.949
_diffrn_measured_fraction_theta_full     0.949
_diffrn_reflns_limit_h_min     -19
_diffrn_reflns_limit_h_max     19
_diffrn_reflns_limit_k_min     -8
_diffrn_reflns_limit_k_max     8
_diffrn_reflns_limit_l_min     -3
_diffrn_reflns_limit_l_max     7
_diffrn_standards_number     743
_diffrn_standards_interval_count     15
_diffrn_standards_interval_time     15
_diffrn_standards_decay_%     1.5
_refine_special_details
;
Refinement of <i>F</i>^2^ against ALL reflections. The weighted <i>R</i>-factor
<i>wR</i> and goodness of fit <i>S</i> are based on <i>F</i>^2^, conventional
<i>R</i>-factors <i>R</i> are based on <i>F</i>, with <i>F</i> set to zero for
negative <i>F</i>^2^. The threshold expression of <i>F</i>^2^ >
\s(<i>F</i>^2^) is used only for calculating <i>R</i>-factors(gt) <i>etc</i>.
and is not relevant to the choice of reflections for refinement.
<i>R</i>-factors based on <i>F</i>^2^ are statistically about twice as large
as those based on <i>F</i>, and <i>R</i>- factors based on ALL data will be
even larger.
;
_reflns_number_total     707
_reflns_number_gt     645
_reflns_threshold_expression     I>2\s(I)
_refine_ls_structure_factor_coef     Fsqd
_refine_ls_matrix_type     full
_refine_ls_R_factor_all     0.0854
_refine_ls_R_factor_gt     0.0649
_refine_ls_wR_factor_gt     0.1728
_refine_ls_wR_factor_ref     0.1797
_refine_ls_goodness_of_fit_ref     1.088
_refine_ls_restrained_S_all     1.088
_refine_ls_number_reflns     707
_refine_ls_number_parameters     81
_refine_ls_number_restraints     0
_refine_ls_number_constraints     0
_refine_ls_hydrogen_treatment     mixed
_refine_ls_weighting_scheme     calc
_refine_ls_weighting_details
         'calc w=1/[\s^2^(Fo^2^)+(0.1299P)^2^+0.3175P] where P=(Fo^2^+2Fc^2^)/3'
_atom_sites_solution_hydrogens     geom
_atom_sites_solution_primary     direct
_atom_sites_solution_secondary     difmap
_refine_ls_shift/su_max     0.000
_refine_ls_shift/su_mean     0.000
_refine_diff_density_max     0.372
_refine_diff_density_min     -0.316
_refine_ls_extinction_method     SHELXL
_refine_ls_extinction_coef     0.08(2)
_refine_ls_extinction_expression
                                  'Fc^*^=kFc[1+0.001xFc^2^\l^3^/sin(2\q)]^-1/4^'
_refine_ls_abs_structure_Rogers     ?
loop_
    _atom_type_symbol
    _atom_type_description
    _atom_type_scat_dispersion_real
    _atom_type_scat_dispersion_imag
    _atom_type_scat_source
    'C' 'C' 0.0033 0.0016
                         'International Tables Vol C Tables 4.2.6.8 and 6.1.1.4'
    'H' 'H' 0.0000 0.0000
                         'International Tables Vol C Tables 4.2.6.8 and 6.1.1.4'
    'F' 'F' 0.0171 0.0103
                         'International Tables Vol C Tables 4.2.6.8 and 6.1.1.4'
    'N' 'N' 0.0061 0.0033
                         'International Tables Vol C Tables 4.2.6.8 and 6.1.1.4'
    'O' 'O' 0.0106 0.0060
                         'International Tables Vol C Tables 4.2.6.8 and 6.1.1.4'
_computing_data_collection     'APEX2 (Bruker, 2009)'
_computing_cell_refinement     'SAINT-Plus (Bruker, 2009)'
_computing_data_reduction     'SAINT-Plus (Bruker, 2009)'
_computing_structure_solution     'SHELXS97 (Sheldrick, 2008)'
_computing_structure_refinement     'SHELXL97 (Sheldrick, 2008)'
_computing_molecular_graphics     'Mercury (Macrae <i>et al.</i>, 2008)'
_computing_publication_material     'SHELXL97 (Sheldrick, 2008)'
loop_
    _atom_site_type_symbol
    _atom_site_label
    _atom_site_fract_x
    _atom_site_fract_y
    _atom_site_fract_z
    _atom_site_U_iso_or_equiv
    _atom_site_adp_type
    _atom_site_calc_flag
    _atom_site_refinement_flags
    _atom_site_occupancy
    _atom_site_symmetry_multiplicity
    _atom_site_disorder_assembly
    _atom_site_disorder_group
    H H 0.275(3) 0.0000 -0.341(8) 0.073(13) Uiso d S 1 2 . .
    C C1 0.0515(2) 0.0000 0.2701(6) 0.0765(12) Uani d S 1 2 . .
    H H1A 0.0456 0.1254 0.3171 0.115 Uiso calc PR 0.50 1 . .
    H H1B 0.0701 -0.0816 0.3777 0.115 Uiso calc PR 0.50 1 . .
    H H1C 0.0000 -0.0438 0.2042 0.115 Uiso calc PR 0.50 1 . .
    C C2 0.18890(17) 0.0000 0.2149(4) 0.0436(9) Uani d S 1 2 . .
    C C3 0.24211(16) 0.0000 0.0673(4) 0.0391(8) Uani d S 1 2 . .
    C C4 0.21641(19) 0.0000 -0.1280(4) 0.0480(8) Uani d S 1 2 . .
    H H4 0.1625 0.0000 -0.1881 0.058 Uiso calc SR 1 2 . .
    C C5 0.3504(2) 0.0000 -0.0863(5) 0.0563(10) Uani d S 1 2 . .
    H H5 0.4034 0.0000 -0.1137 0.068 Uiso calc SR 1 2 . .
    C C6 0.32889(16) 0.0000 0.0952(4) 0.0443(8) Uani d S 1 2 . .
    C C7 0.38690(18) 0.0000 0.2762(5) 0.0544(9) Uani d S 1 2 . .
    F F1 0.46353(14) 0.0000 0.2439(4) 0.1048(12) Uani d S 1 2 . .
    F F2 0.38017(10) 0.1475(2) 0.3904(2) 0.0853(8) Uani d . 1 1 . .
    N N 0.28189(18) 0.0000 -0.2200(5) 0.0587(9) Uani d S 1 2 . .
    O O1 0.20994(15) 0.0000 0.3872(3) 0.0718(9) Uani d S 1 2 . .
    O O2 0.11034(12) 0.0000 0.1358(3) 0.0586(8) Uani d S 1 2 . .
loop_
    _atom_site_aniso_label
    _atom_site_aniso_U_11
    _atom_site_aniso_U_22
    _atom_site_aniso_U_33
    _atom_site_aniso_U_12
    _atom_site_aniso_U_13
    _atom_site_aniso_U_23
    C1 0.057(2) 0.116(3) 0.058(3) 0.000 0.0154(17) 0.000
    C2 0.0503(16) 0.0517(15) 0.026(2) 0.000 -0.0038(11) 0.000
    C3 0.0478(15) 0.0422(13) 0.0235(19) 0.000 -0.0066(11) 0.000
    C4 0.0574(17) 0.0589(16) 0.0237(19) 0.000 -0.0065(12) 0.000
    C5 0.0570(17) 0.0708(19) 0.042(2) 0.000 0.0092(14) 0.000
    C6 0.0491(16) 0.0483(14) 0.0331(18) 0.000 -0.0007(11) 0.000
    C7 0.0481(16) 0.0667(17) 0.045(2) 0.000 -0.0052(13) 0.000
    F1 0.0486(13) 0.185(3) 0.076(2) 0.000 -0.0056(11) 0.000
    F2 0.0959(13) 0.0903(13) 0.0570(14) -0.0019(7) -0.0278(8) -0.0240(7)
    N 0.077(2) 0.0781(18) 0.020(2) 0.000 0.0034(13) 0.000
    O1 0.0645(15) 0.125(2) 0.0230(17) 0.000 -0.0013(10) 0.000
    O2 0.0470(13) 0.0914(16) 0.0352(16) 0.000 -0.0006(9) 0.000
_geom_special_details
;
All e.s.d.'s (except the e.s.d. in the dihedral angle between two l.s. planes)
are estimated using the full covariance matrix. The cell e.s.d.'s are taken
into account individually in the estimation of e.s.d.'s in distances, angles
and torsion angles; correlations between e.s.d.'s in cell parameters are only
used when they are defined by crystal symmetry. An approximate (isotropic)
treatment of cell e.s.d.'s is used for estimating e.s.d.'s involving l.s.
planes.
;
loop_
    _geom_bond_atom_site_label_1
    _geom_bond_atom_site_label_2
    _geom_bond_site_symmetry_2
    _geom_bond_distance
    _geom_bond_publ_flag
    C1 O2 . 1.455(4) ?
    C1 H1A . 0.9600 ?
    C1 H1B . 0.9600 ?
    C1 H1C . 0.9600 ?
    C2 O1 . 1.196(4) ?
    C2 O2 . 1.338(4) ?
    C2 C3 . 1.457(4) ?
    C3 C4 . 1.360(4) ?
    C3 C6 . 1.427(4) ?
    C4 N . 1.347(4) ?
    C4 H4 . 0.9300 ?
    C5 N . 1.356(5) ?
    C5 C6 . 1.366(5) ?
    C5 H5 . 0.9300 ?
    C6 C7 . 1.464(5) ?
    C7 F1 . 1.329(4) ?
    C7 F2 6 1.332(3) ?
    C7 F2 . 1.332(3) ?
    N H . 0.84(5) ?
loop_
    _geom_angle_atom_site_label_1
    _geom_angle_atom_site_label_2
    _geom_angle_atom_site_label_3
    _geom_angle_site_symmetry_1
    _geom_angle_site_symmetry_3
    _geom_angle
    _geom_angle_publ_flag
    O2 C1 H1A . . 109.5 ?
    O2 C1 H1B . . 109.5 ?
    H1A C1 H1B . . 109.5 ?
    O2 C1 H1C . . 109.5 ?
    H1A C1 H1C . . 109.5 ?
    H1B C1 H1C . . 109.5 ?
    O1 C2 O2 . . 121.9(3) ?
    O1 C2 C3 . . 126.3(3) ?
    O2 C2 C3 . . 111.8(3) ?
    C4 C3 C6 . . 106.9(3) ?
    C4 C3 C2 . . 125.0(3) ?
    C6 C3 C2 . . 128.1(3) ?
    N C4 C3 . . 108.8(3) ?
    N C4 H4 . . 125.6 ?
    C3 C4 H4 . . 125.6 ?
    N C5 C6 . . 108.8(3) ?
    N C5 H5 . . 125.6 ?
    C6 C5 H5 . . 125.6 ?
    C5 C6 C3 . . 106.2(3) ?
    C5 C6 C7 . . 124.3(3) ?
    C3 C6 C7 . . 129.5(3) ?
    F1 C7 F2 . 6 105.81(19) ?
    F1 C7 F2 . . 105.81(19) ?
    F2 C7 F2 6 . 104.0(3) ?
    F1 C7 C6 . . 112.2(3) ?
    F2 C7 C6 6 . 114.12(17) ?
    F2 C7 C6 . . 114.12(17) ?
    C4 N C5 . . 109.3(3) ?
    C4 N H . . 119(3) ?
    C5 N H . . 131(3) ?
    C2 O2 C1 . . 116.6(3) ?
loop_
    _geom_hbond_atom_site_label_D
    _geom_hbond_atom_site_label_H
    _geom_hbond_atom_site_label_A
    _geom_hbond_site_symmetry_A
    _geom_hbond_distance_DH
    _geom_hbond_distance_HA
    _geom_hbond_distance_DA
    _geom_hbond_angle_DHA
    N H O1 1_554 0.83(6) 2.03(5) 2.810(4) 156
    C5 H5 F1 2_655 0.93 2.52 3.442(4) 171
loop_
    _iucr_refine_instructions_details
;
TITL sree_m2_0m in C 1 2/m 1
CELL  0.71073  16.6434   7.1118   6.9618   90.000   98.903   90.000
ZERR     4.00   0.0023   0.0010   0.0011    0.000    0.007    0.000
LATT   7
SYMM  - X,   Y, - Z
SFAC  C    H    F    N    O
UNIT  28   24   12   4    8
MERG   2
OMIT     0.00  50.00
OMIT 2 0 2
FMAP   2
PLAN   20
SIZE     0.20   0.22   0.24
ACTA    50.00
BOND   $H
LIST   4
L.S.  10
WGHT      0.1299      0.3175
EXTI    0.076957
FVAR       0.36269
H     2    1.275197    0.000000   -0.341420    10.50000    0.07252
MOLE    1
C1    1    1.051525    0.000000    0.270110    10.50000    0.05736    0.11611 =
         0.05816    0.00000    0.01540    0.00000
AFIX 137
H1A   2    1.045645    0.125378    0.317108    10.50000   -1.50000
H1B   2    1.070137   -0.081609    0.377657    10.50000   -1.50000
H1C   2    0.999977   -0.043768    0.204209    10.50000   -1.50000
AFIX   0
C2    1    1.188896    0.000000    0.214915    10.50000    0.05032    0.05169 =
         0.02573    0.00000   -0.00381    0.00000
C3    1    1.242110    0.000000    0.067294    10.50000    0.04783    0.04219 =
         0.02354    0.00000   -0.00659    0.00000
C4    1    1.216407    0.000000   -0.127955    10.50000    0.05736    0.05891 =
         0.02370    0.00000   -0.00654    0.00000
AFIX  43
H4    2    1.162461    0.000000   -0.188051    10.50000   -1.20000
AFIX   0
C5    1    1.350429    0.000000   -0.086332    10.50000    0.05698    0.07078 =
         0.04168    0.00000    0.00925    0.00000
AFIX  43
H5    2    1.403373    0.000000   -0.113735    10.50000   -1.20000
AFIX   0
C6    1    1.328889    0.000000    0.095211    10.50000    0.04914    0.04835 =
         0.03305    0.00000   -0.00067    0.00000
C7    1    1.386898    0.000000    0.276154    10.50000    0.04811    0.06670 =
         0.04452    0.00000   -0.00517    0.00000
F1    3    1.463529    0.000000    0.243899    10.50000    0.04863    0.18485 =
         0.07606    0.00000   -0.00564    0.00000
F2    3    1.380171    0.147548    0.390385    11.00000    0.09588    0.09031 =
         0.05704   -0.02396   -0.02777   -0.00193
N     4    1.281892    0.000000   -0.219983    10.50000    0.07653    0.07807 =
         0.02026    0.00000    0.00345    0.00000
O1    5    1.209942    0.000000    0.387191    10.50000    0.06452    0.12530 =
         0.02300    0.00000   -0.00129    0.00000
O2    5    1.110338    0.000000    0.135801    10.50000    0.04701    0.09139 =
         0.03518    0.00000   -0.00065    0.00000
HKLF 4
REM Highest difference peak  0.372,  deepest hole -0.316,  1-sigma level  0.076
REM  sree_m2_0m in C 1 2/m 1
REM R1 =  0.0649 for    645 Fo > 4sig(Fo)  and  0.0854 for all    707 data
REM     81 parameters refined using      0 restraints
END
;
data_New_Global_Publ_Block
_journal_date_recd_electronic     2013-09-09
_journal_date_accepted     2013-09-13
_journal_name_full     'Acta Crystallographica, Section E'
_journal_year     2013
_journal_volume     69
_journal_issue     10
_journal_page_first     o1566
_journal_page_last     o1566
_journal_paper_category     QO
_journal_paper_doi     10.1107/S160053681302549X
_journal_coeditor_code     HB7136
_publ_contact_author_name     'S. Sreenivasa'
_publ_contact_author_address
;
Department of Studies and Research in Chemistry
Tumkur University, Tumkur
Karnataka 572 103, India
;
_publ_contact_author_email     drsreenivasa@yahoo.co.in
_publ_contact_author_fax     ?
_publ_contact_author_phone     ?
_publ_section_title
;
Methyl 4-(trifluoromethyl)-1<i>H</i>-pyrrole-3-carboxylate
;
_publ_section_title_footnote     .
loop_
    _publ_author_name
    _publ_author_footnote
    _publ_author_address
    'Suchetan, P. A.' .
;
Department of Studies and Research in Chemistry, U.C.S.,
Tumkur University, Tumkur
Karnataka 572 103, India
;
    'Sreenivasa, S.' .
;
Department of Studies and Research in Chemistry
Tumkur University, Tumkur
Karnataka 572 103, India
;
    'Palakshamurthy, B. S.' .
;
Department of Studies and Research in Physics, U.C.S.
Tumkur University, Tumkur
Karnataka 572 103, India
;
    'ManojKumar, K. E.' .
;
Department of Studies and Research in Chemistry
Tumkur University, Tumkur
Karnataka 572 103, India
;
    'Madan Kumar, S' .
;
Department of Studies in Physics, University of Mysore, Manasagangotri, Mysore,
India
;
    'Lokanath, N. K.' .
;
Department of Studies in Physics, University of Mysore, Manasagangotri, Mysore,
India
;
_publ_section_synopsis     .
