# Supplementary material for: Methyl 4-(tri­fluoro­meth­yl)-1H-pyrrole-3-carboxyl­ate
Source: Acta Crystallogr Sect E Struct Rep Online. 2013 Sep 18;69(Pt 10):o1566. doi: 10.1107/S160053681302549X (PMC3790426; doi:10.1107/S160053681302549X)
Supplement: Supplementary file 2 [file e-69-o1566-Isup2.hkl]

# 
# h,k,l, Fc-squared, Fo-squared, sigma(Fo-squared) and status flag 
# 
data_I
_shelx_title ' sree_m2_0m in C 1 2/m 1' 
_shelx_refln_list_code          4 
_shelx_F_calc_maximum       80.14 
_exptl_crystal_F_000       392.00 
_reflns_d_resolution_high  0.8591 
 
loop_ 
 _symmetry_equiv_pos_as_xyz 
 'x, y, z' 
 '-x, y, -z' 
 'x+1/2, y+1/2, z' 
 '-x+1/2, y+1/2, -z' 
 '-x, -y, -z' 
 'x, -y, z' 
 '-x+1/2, -y+1/2, -z' 
 'x+1/2, -y+1/2, z' 
 
_cell_length_a    16.6434 
_cell_length_b     7.1118 
_cell_length_c     6.9618 
_cell_angle_alpha  90.000 
_cell_angle_beta   98.903 
_cell_angle_gamma  90.000 
 
_shelx_F_squared_multiplier     1.000 
 
loop_ 
 _refln_index_h 
 _refln_index_k 
 _refln_index_l 
 _refln_F_squared_calc 
 _refln_F_squared_meas 
 _refln_F_squared_sigma 
 _refln_observed_status 
   4   0   0     1329.66     1758.37     84.89 o 
   6   0   0      298.63      511.36     24.85 o 
  10   0   0      100.96      110.95      7.32 o 
  12   0   0     1179.53     1294.03     47.00 o 
  14   0   0      208.52      182.90      7.48 o 
  16   0   0        3.83        2.28      0.22 o 
  18   0   0       46.35       40.61      1.99 o 
   1   1   0     1167.56     1112.73     46.69 o 
   3   1   0      115.69       99.09      3.39 o 
   5   1   0     1124.00     1205.21     45.07 o 
   7   1   0     2452.82     2710.40    113.88 o 
   9   1   0       99.35      156.21      4.22 o 
  11   1   0       76.55       84.24      2.67 o 
  13   1   0        6.54       10.88      0.43 o 
  15   1   0       60.15       58.98      1.75 o 
  17   1   0        6.02        6.23      0.24 o 
  19   1   0        2.39        2.79      0.22 o 
   2   2   0     2747.89     2737.65    132.66 o 
   4   2   0      579.25      574.89     21.52 o 
   6   2   0       20.96       17.80      0.91 o 
   8   2   0       79.31       67.81      1.85 o 
  10   2   0        7.62        8.40      0.27 o 
  12   2   0      202.46      240.13      6.08 o 
  14   2   0       70.96       65.18      1.92 o 
  16   2   0       21.81       19.27      0.56 o 
  18   2   0       22.35       17.84      0.65 o 
   1   3   0      421.50      368.39     17.89 o 
   3   3   0      720.48      625.31     30.30 o 
   5   3   0      212.90      214.64     10.26 o 
   7   3   0      148.06      186.51      4.36 o 
   9   3   0      682.01      647.15     22.04 o 
  13   3   0       64.31       63.45      1.73 o 
  15   3   0       37.62       41.80      1.35 o 
  17   3   0       17.65       17.12      0.63 o 
   0   4   0     4172.21     3315.95    111.65 o 
   2   4   0      905.21      768.11     19.91 o 
   4   4   0      397.88      332.29      9.09 o 
   6   4   0        0.03        0.53      0.05 o 
   8   4   0       90.11       81.59      2.21 o 
  10   4   0        0.24        0.55      0.12 o 
  12   4   0        7.59        7.71      0.31 o 
  14   4   0       15.91       17.09      0.67 o 
  16   4   0        6.89        8.10      0.41 o 
   1   5   0        0.63        0.35      0.06 o 
   5   5   0       11.59        8.14      0.29 o 
   7   5   0      118.76      133.06      4.07 o 
   9   5   0       48.25       45.12      1.59 o 
  11   5   0        0.11        0.04      0.11 o 
  13   5   0        5.70        6.38      0.32 o 
  15   5   0        4.61        5.62      0.32 o 
   0   6   0     1436.20     1404.40     72.17 o 
   2   6   0      187.86      179.18      5.99 o 
   4   6   0       18.84       18.77      0.99 o 
   6   6   0        2.12        1.63      0.16 o 
   8   6   0       12.84       13.37      0.54 o 
  10   6   0        2.95        3.68      0.26 o 
  12   6   0        8.44        8.48      0.44 o 
   1   7   0       13.85       13.39      0.75 o 
   3   7   0       11.07       11.16      0.57 o 
   5   7   0       27.38       26.56      1.24 o 
   7   7   0       43.81       43.90      1.83 o 
   9   7   0        1.34        0.46      0.11 o 
   0   8   0      177.99      173.53     13.12 o 
   2   8   0       43.12       37.94      1.99 o 
   4   8   0        0.04        0.00      0.15 o 
 -18   0   1        0.09        0.43      0.11 o 
 -16   0   1        1.12        0.61      0.16 o 
 -14   0   1       39.92       44.53      2.68 o 
 -12   0   1       54.21       59.76      2.40 o 
 -10   0   1      643.76      630.00     42.10 o 
  -8   0   1     1097.13     1372.55     81.43 o 
  -6   0   1     2436.37     3545.22    171.55 o 
  -4   0   1      176.20      239.67     11.59 o 
  -2   0   1     2009.14     1726.57    194.37 o 
   0   0   1      399.40      227.47     19.44 o 
   2   0   1      500.95      495.89     24.24 o 
   4   0   1     3903.58     5201.38    613.38 o 
   6   0   1      862.84      994.89     58.77 o 
   8   0   1      299.66      382.92     16.84 o 
  10   0   1        6.01        2.56      0.21 o 
  12   0   1      726.92      728.26     26.53 o 
  14   0   1       17.38       18.27      0.86 o 
  16   0   1       54.65       56.18      2.37 o 
  18   0   1        0.53        0.65      0.11 o 
 -19   1   1        5.18        5.39      0.24 o 
 -17   1   1       14.52       15.74      0.55 o 
 -15   1   1      464.40      460.09     15.42 o 
 -13   1   1        2.69        5.98      0.28 o 
 -11   1   1      308.29      302.73      7.68 o 
  -9   1   1     1400.72     1735.57     46.60 o 
  -7   1   1      162.92      150.93      5.18 o 
  -5   1   1      809.87      836.54     37.05 o 
  -3   1   1     6378.68     5854.08    492.76 o 
  -1   1   1     4895.91     4210.67    354.35 o 
   1   1   1     1840.15     1900.36    117.78 o 
   3   1   1     5847.39     6313.33    374.60 o 
   5   1   1     2143.97     2540.66     94.92 o 
   7   1   1        5.93        8.89      0.56 o 
   9   1   1      363.04      475.16     11.29 o 
  11   1   1      558.05      590.09     14.82 o 
  13   1   1      235.68      213.79      6.40 o 
  15   1   1      309.61      300.44      8.70 o 
  17   1   1       54.11       53.21      1.80 o 
 -18   2   1        3.79        3.99      0.21 o 
 -16   2   1        4.04        2.93      0.21 o 
 -14   2   1      121.08      129.58      4.00 o 
 -12   2   1        2.63        3.36      0.20 o 
 -10   2   1       18.94       21.25      0.62 o 
  -8   2   1       84.26       89.36      2.60 o 
  -6   2   1       28.77       25.81      1.43 o 
  -4   2   1     1859.93     1639.76     68.30 o 
  -2   2   1       73.44       84.05      4.10 o 
   0   2   1     3946.16     3654.66    153.01 o 
   2   2   1     2522.77     2349.25    113.92 o 
   4   2   1       17.69       14.94      0.77 o 
   6   2   1        4.21        3.84      0.32 o 
   8   2   1     1457.36     1533.52     44.30 o 
  10   2   1       52.80       52.68      1.53 o 
  12   2   1       83.94       92.46      3.03 o 
  14   2   1        1.54        1.35      0.19 o 
  16   2   1        2.45        2.32      0.18 o 
  18   2   1        0.18        0.30      0.15 o 
 -17   3   1        1.73        1.57      0.14 o 
 -15   3   1      189.91      187.38      5.36 o 
 -13   3   1       57.31       68.12      2.14 o 
 -11   3   1       33.45       33.13      1.09 o 
  -9   3   1        6.87       11.43      0.40 o 
  -7   3   1       27.39       23.97      0.74 o 
  -5   3   1      285.87      217.67      9.03 o 
  -3   3   1     1483.03     1191.89     61.33 o 
  -1   3   1      221.80      183.09      7.70 o 
   1   3   1      655.40      554.68     23.25 o 
   3   3   1      118.41      139.78      8.37 o 
   5   3   1      101.11       83.00      2.59 o 
   7   3   1      947.14      931.64     23.41 o 
   9   3   1       48.61       48.55      1.72 o 
  11   3   1        2.02        4.42      0.32 o 
  13   3   1       48.16       52.18      1.77 o 
  15   3   1       69.26       60.89      2.06 o 
  17   3   1        5.19        5.09      0.32 o 
 -16   4   1        2.34        1.95      0.17 o 
 -14   4   1       59.83       65.96      1.90 o 
 -12   4   1        0.45        0.00      0.08 o 
 -10   4   1        0.84        0.08      0.09 o 
  -8   4   1        2.95        2.57      0.13 o 
  -6   4   1        5.18        5.13      0.22 o 
  -4   4   1      654.39      507.06     12.32 o 
  -2   4   1       67.53       55.75      1.40 o 
   0   4   1     1827.75     1427.39     36.27 o 
   2   4   1      919.44      747.41     21.17 o 
   4   4   1       66.63       55.97      1.31 o 
   6   4   1        0.01        0.08      0.06 o 
   8   4   1      529.46      543.63     17.26 o 
  10   4   1       38.00       31.11      1.20 o 
  12   4   1        4.01        5.63      0.44 o 
  14   4   1        0.46        0.31      0.12 o 
  16   4   1        0.08        0.23      0.15 o 
 -15   5   1       70.93       65.77      3.58 o 
 -13   5   1        9.13       13.26      0.46 o 
 -11   5   1        3.71        3.62      0.29 o 
  -9   5   1       42.93       42.32      1.36 o 
  -7   5   1        9.54       10.27      0.34 o 
  -5   5   1       16.12       18.70      0.72 o 
  -3   5   1      221.45      193.51      5.00 o 
  -1   5   1       38.14       35.15      0.90 o 
   1   5   1      102.78       84.59      2.35 o 
   3   5   1       28.47       21.26      0.53 o 
   5   5   1        1.87        0.97      0.11 o 
   7   5   1       39.96       35.64      1.41 o 
   9   5   1       59.88       65.40      3.18 o 
  11   5   1       21.66       25.01      1.21 o 
  13   5   1       31.66       36.11      1.55 o 
 -12   6   1        6.66        5.89      0.28 o 
 -10   6   1       17.68       17.55      0.67 o 
  -8   6   1        2.77        2.30      0.21 o 
  -6   6   1       51.84       52.84      1.57 o 
  -4   6   1        0.04        0.00      0.08 o 
  -2   6   1       78.14       79.99      2.23 o 
   0   6   1       76.69       64.28      2.04 o 
   2   6   1       38.60       36.34      1.13 o 
   4   6   1       50.90       48.43      1.37 o 
   6   6   1       35.57       35.54      1.13 o 
   8   6   1        1.15        0.39      0.12 o 
  10   6   1        1.43        0.54      0.12 o 
  12   6   1       23.48       24.30      1.28 o 
  -9   7   1       26.03       22.62      1.55 o 
  -7   7   1        6.90        5.94      0.38 o 
  -5   7   1       26.19       29.85      1.23 o 
  -3   7   1       19.24       21.12      0.72 o 
  -1   7   1       45.98       51.30      1.51 o 
   1   7   1       11.31       10.97      0.40 o 
   3   7   1       25.47       28.09      0.83 o 
   5   7   1        0.13        0.17      0.09 o 
   7   7   1        0.57        0.10      0.13 o 
   9   7   1       34.00       29.82      1.98 o 
  -4   8   1        0.14        0.06      0.07 o 
  -2   8   1       15.03       13.61      0.57 o 
   0   8   1       27.38       28.94      1.61 o 
   2   8   1       19.36       23.92      1.34 o 
 -18   0   2        0.62        1.37      0.23 o 
 -16   0   2       11.59       10.48      0.62 o 
 -14   0   2       12.78       11.03      0.57 o 
 -12   0   2      838.35      922.49     38.31 o 
 -10   0   2      248.40      263.77     11.51 o 
  -8   0   2      176.56      216.78     10.19 o 
  -6   0   2     6390.53     8735.54    432.33 o 
  -4   0   2       73.80      121.18      5.49 o 
  -2   0   2     1222.33     1217.12     51.19 o 
   0   0   2     3996.24     3464.13    212.82 o 
   4   0   2     2581.88     2716.30    114.92 o 
   6   0   2     6422.16     7800.94    319.95 o 
   8   0   2      559.47      702.44     18.46 o 
  10   0   2      639.96      682.10     18.88 o 
  12   0   2       50.45       46.30      1.55 o 
  14   0   2      196.02      191.23      9.41 o 
  16   0   2       71.79       66.34      3.34 o 
 -19   1   2        0.02        0.00      0.05 o 
 -17   1   2        0.04        0.57      0.08 o 
 -15   1   2      358.51      357.65     11.09 o 
 -13   1   2      335.52      354.99     13.10 o 
 -11   1   2      543.84      618.94     18.63 o 
  -9   1   2      419.50      503.76     19.18 o 
  -7   1   2      116.64      126.86      4.35 o 
  -5   1   2       68.00       57.20      2.10 o 
  -3   1   2      346.10      378.02     14.13 o 
  -1   1   2     1147.91      959.02     67.74 o 
   1   1   2     1482.92     1635.31     79.11 o 
   3   1   2      374.68      401.29     19.42 o 
   5   1   2       18.84       16.95      0.75 o 
   7   1   2      275.28      351.85      7.98 o 
   9   1   2      272.67      306.96      7.01 o 
  13   1   2      474.55      470.03     11.17 o 
  15   1   2       10.43        6.57      0.69 o 
  17   1   2       19.12       14.53      0.85 o 
 -18   2   2        0.86        0.00      0.11 o 
 -16   2   2        4.65        5.44      0.27 o 
 -14   2   2       48.34       48.15      1.38 o 
 -12   2   2      420.81      455.40     12.86 o 
 -10   2   2       11.90       12.29      0.62 o 
  -8   2   2      155.23      159.84      5.62 o 
  -6   2   2      726.56      725.27     31.43 o 
  -4   2   2      111.79       98.69      4.14 o 
  -2   2   2      310.48      288.85     14.02 o 
   0   2   2     2369.41     1964.74    151.44 o 
   2   2   2      311.47      314.66     18.70 o 
   6   2   2      647.83      680.56     17.96 o 
   8   2   2       67.02       72.36      1.85 o 
  10   2   2       27.83       34.39      0.92 o 
  12   2   2      143.32      151.38      4.53 o 
  14   2   2       19.25       20.45      0.68 o 
  16   2   2       13.46       12.66      0.59 o 
 -17   3   2        3.79        2.19      0.18 o 
 -15   3   2      273.12      262.24      6.49 o 
 -13   3   2      120.60      124.25      3.58 o 
 -11   3   2       50.33       62.21      2.31 o 
  -9   3   2      592.76      588.07     16.83 o 
  -7   3   2      545.89      505.34     13.06 o 
  -5   3   2      349.51      293.39      7.11 o 
  -3   3   2     1362.78     1249.01     38.58 o 
  -1   3   2      389.67      320.14     17.18 o 
   1   3   2       47.39       49.99      1.88 o 
   3   3   2      743.81      587.63     17.88 o 
   5   3   2      229.50      223.37      5.42 o 
   7   3   2      251.22      256.45      6.41 o 
   9   3   2       43.81       64.04      2.17 o 
  11   3   2      161.12      186.26      5.56 o 
  13   3   2      162.72      185.35      6.83 o 
  15   3   2       87.35       73.34      2.35 o 
 -16   4   2        2.52        3.36      0.20 o 
 -14   4   2       17.01       21.94      0.74 o 
 -12   4   2      119.47      117.84      3.18 o 
 -10   4   2       54.77       58.92      1.75 o 
  -8   4   2       26.78       24.15      0.72 o 
  -6   4   2       22.02       22.30      0.53 o 
  -4   4   2      121.47       98.88      2.46 o 
  -2   4   2      201.09      170.47      4.37 o 
   0   4   2      560.37      403.12     10.32 o 
   2   4   2       16.88       17.56      0.62 o 
   4   4   2       16.27       14.23      0.44 o 
   6   4   2       24.59       21.80      0.66 o 
   8   4   2        0.23        0.30      0.46 o 
  10   4   2       11.39       14.77      0.55 o 
  12   4   2       94.83       98.51      4.58 o 
 -15   5   2       63.66       55.78      2.63 o 
 -13   5   2       64.85       66.82      2.17 o 
 -11   5   2       50.05       52.18      1.71 o 
  -9   5   2      108.36      114.92      3.31 o 
  -7   5   2       17.61       17.83      0.59 o 
  -5   5   2       25.32       23.94      0.62 o 
  -3   5   2       32.40       30.52      1.20 o 
  -1   5   2        2.43        2.00      0.12 o 
   1   5   2        3.15        2.17      0.14 o 
   3   5   2        5.31        3.71      0.19 o 
   5   5   2        3.61        2.15      0.17 o 
   9   5   2       74.48       96.36      4.41 o 
  11   5   2        3.30        1.92      0.24 o 
  13   5   2       60.14       63.21      2.71 o 
 -12   6   2       28.28       23.99      0.89 o 
 -10   6   2        0.24        0.29      0.16 o 
  -8   6   2        2.76        2.28      0.22 o 
  -6   6   2       84.67       90.93      3.28 o 
  -4   6   2       26.10       25.42      0.77 o 
  -2   6   2       37.51       39.26      1.03 o 
   0   6   2       32.35       31.52      1.11 o 
   2   6   2       77.37       79.76      2.15 o 
   4   6   2        8.97        8.30      0.29 o 
   6   6   2       96.58      105.63      3.85 o 
   8   6   2       16.73       13.77      0.70 o 
  10   6   2       77.22       74.00      3.92 o 
  -9   7   2       11.63       10.01      0.56 o 
  -7   7   2        0.03        0.03      0.13 o 
  -5   7   2        0.02        0.00      0.07 o 
  -3   7   2        0.10        0.06      0.10 o 
  -1   7   2        6.32        7.83      0.31 o 
   1   7   2        0.02        0.01      0.09 o 
   3   7   2       21.66       24.66      0.71 o 
   5   7   2        6.32        4.85      0.22 o 
   7   7   2       12.14        9.88      0.64 o 
  -2   8   2        0.67        0.38      0.15 o 
   0   8   2        0.62        0.46      0.15 o 
 -18   0   3       27.40       28.08      1.94 o 
 -16   0   3       10.75        7.87      0.60 o 
 -14   0   3       45.01       52.58      2.80 o 
 -12   0   3        0.00        0.06      0.11 o 
 -10   0   3        9.10        4.15      0.30 o 
  -8   0   3      136.66      102.02      3.89 o 
  -6   0   3       19.01       32.50      1.96 o 
  -4   0   3      161.54      157.29     13.24 o 
  -2   0   3       12.26       12.75      1.64 o 
   0   0   3        8.10       11.99      0.83 o 
   2   0   3      687.69      604.81     53.32 o 
   4   0   3      729.71      950.69     41.66 o 
   6   0   3      325.79      314.36      9.22 o 
   8   0   3        8.32        7.65      0.40 o 
  10   0   3      107.60      101.73      3.32 o 
  12   0   3        3.51        1.60      0.30 o 
  14   0   3       38.56       32.74      1.42 o 
  16   0   3       11.79       10.42      1.22 o 
 -17   1   3        2.22        2.45      0.21 o 
 -15   1   3        3.08        3.20      0.20 o 
 -13   1   3      129.72      111.22      3.66 o 
 -11   1   3       16.15       16.35      0.51 o 
  -9   1   3      440.77      422.57     12.67 o 
  -7   1   3     1835.86     1871.12     36.99 o 
  -5   1   3      136.59      133.38      3.08 o 
  -3   1   3      154.80      183.74      9.04 o 
  -1   1   3      245.73      355.27     21.60 o 
   1   1   3     2079.56     2304.72    117.97 o 
   3   1   3     1576.82     1986.93     70.17 o 
   5   1   3     1065.41     1153.06     26.73 o 
   7   1   3      501.68      477.38     10.63 o 
   9   1   3       71.81       78.84      1.82 o 
  11   1   3       38.33       51.06      1.28 o 
  13   1   3       31.83       23.50      0.72 o 
 -18   2   3       14.34       15.30      2.40 o 
 -16   2   3        1.02        1.04      0.16 o 
 -14   2   3       11.72       12.49      0.46 o 
 -12   2   3       25.83       26.75      0.76 o 
 -10   2   3       79.81       78.54      2.06 o 
  -8   2   3        6.68        5.14      0.20 o 
  -6   2   3      510.42      454.66      9.67 o 
  -4   2   3      892.66      844.12     20.02 o 
  -2   2   3      656.66      524.06     12.73 o 
   0   2   3      699.05      689.97     23.21 o 
   2   2   3      178.10      149.35      4.40 o 
   4   2   3       30.34       26.51      0.63 o 
   6   2   3      264.64      289.79      7.27 o 
   8   2   3       12.54       15.95      0.55 o 
  10   2   3      621.70      691.57     16.51 o 
  12   2   3        2.94        1.64      0.22 o 
  14   2   3        3.16        1.14      0.23 o 
 -17   3   3        0.69        1.62      0.42 o 
 -15   3   3        8.64        9.08      0.36 o 
 -13   3   3       79.34       82.76      2.26 o 
 -11   3   3      124.56      132.54      4.26 o 
  -9   3   3      115.77      124.94      3.66 o 
  -7   3   3       27.27       24.12      0.55 o 
  -5   3   3      151.29      144.63      3.06 o 
  -3   3   3     1323.65     1189.64     28.37 o 
  -1   3   3        1.03        0.82      0.14 o 
   1   3   3       33.04       23.58      0.74 o 
   3   3   3     1293.05     1191.85     24.99 o 
   5   3   3      115.75      139.76      3.12 o 
   7   3   3        4.32        5.46      0.29 o 
   9   3   3       54.09       70.51      2.05 o 
  11   3   3       23.57       27.13      0.87 o 
  13   3   3       12.68       11.22      0.51 o 
 -16   4   3        0.16        0.68      0.15 o 
 -14   4   3        0.88        0.45      0.19 o 
 -12   4   3        9.11        9.12      0.41 o 
 -10   4   3       46.65       57.97      2.09 o 
  -8   4   3        4.70        4.03      0.21 o 
  -6   4   3      452.93      430.53     10.10 o 
  -4   4   3      295.45      290.69      6.79 o 
  -2   4   3      428.24      407.84      9.08 o 
   0   4   3      246.15      257.04      5.74 o 
   2   4   3      170.96      141.84      3.64 o 
   4   4   3       22.44       15.34      0.43 o 
   6   4   3      392.42      451.21     12.78 o 
   8   4   3        3.10        2.34      0.23 o 
  10   4   3      378.47      473.71     17.92 o 
  12   4   3        2.28        0.24      0.20 o 
 -13   5   3       46.74       42.45      1.39 o 
 -11   5   3       21.13       22.27      0.80 o 
  -9   5   3       20.33       27.04      1.16 o 
  -7   5   3       27.56       25.85      0.67 o 
  -5   5   3       68.09       72.63      2.26 o 
  -3   5   3       43.57       45.72      1.27 o 
  -1   5   3        4.29        2.46      0.15 o 
   1   5   3       57.65       63.28      2.30 o 
   3   5   3      263.22      273.30      6.91 o 
   5   5   3        0.14        0.82      0.25 o 
   7   5   3        4.14        4.19      0.50 o 
   9   5   3       20.06       22.69      1.24 o 
  11   5   3        8.71        8.65      0.52 o 
 -12   6   3        0.79        0.43      0.08 o 
 -10   6   3        0.76        0.24      0.09 o 
  -8   6   3        9.11        8.55      0.35 o 
  -6   6   3       47.99       41.33      1.09 o 
  -4   6   3        8.50        7.09      0.32 o 
  -2   6   3        0.37        0.56      0.10 o 
   0   6   3        2.92        2.02      0.21 o 
   2   6   3       38.08       50.29      1.40 o 
   4   6   3       56.79       62.51      1.85 o 
   6   6   3        4.16        3.08      0.30 o 
   8   6   3       18.62       17.18      0.69 o 
  -7   7   3       10.33       12.70      0.99 o 
  -5   7   3        5.47        5.37      0.25 o 
  -3   7   3        0.23        0.25      0.13 o 
  -1   7   3        1.65        1.88      0.20 o 
   1   7   3       37.14       46.89      1.51 o 
   3   7   3       17.54       20.07      0.80 o 
   5   7   3        0.67        0.56      0.12 o 
 -16   0   4        6.75        5.60      0.36 o 
 -14   0   4        5.17        9.59      0.61 o 
 -12   0   4      104.37      104.78      4.67 o 
 -10   0   4       93.19       75.68      2.98 o 
  -8   0   4       32.20       31.31      0.98 o 
  -6   0   4       37.46       45.47      1.58 o 
  -4   0   4     2454.26     2449.60     77.62 o 
  -2   0   4      670.76      599.02     27.36 o 
   0   0   4     1344.05     1365.85     60.81 o 
   2   0   4      637.26      744.48     23.62 o 
   4   0   4      393.41      368.62     22.51 o 
   6   0   4      285.45      289.43      9.91 o 
   8   0   4      826.29      955.15     29.45 o 
  10   0   4      368.20      403.07     17.68 o 
  12   0   4      163.83      162.77      7.20 o 
  14   0   4       31.78       20.51      1.86 o 
 -17   1   4        1.23        2.08      0.25 o 
 -15   1   4        0.11        0.02      0.15 o 
 -13   1   4       57.30       64.22      1.81 o 
 -11   1   4        6.90        7.37      0.35 o 
  -9   1   4      536.57      541.94     10.15 o 
  -7   1   4      285.84      280.79      5.88 o 
  -5   1   4       17.60        0.00     55.95 o 
  -3   1   4      199.86      240.34     19.67 o 
  -1   1   4       27.02        0.00     44.71 o 
   1   1   4       95.58      105.56      2.15 o 
   3   1   4      116.45      131.08      3.14 o 
   5   1   4      862.11      902.88     21.79 o 
   7   1   4      632.09      698.53     16.90 o 
   9   1   4      517.48      502.70     12.72 o 
  11   1   4      258.28      236.64      7.33 o 
  13   1   4        1.81        3.70      0.31 o 
 -16   2   4       16.79       14.42      0.82 o 
 -14   2   4        2.83        2.64      0.24 o 
 -12   2   4      180.35      178.20      5.13 o 
 -10   2   4       37.14       38.36      1.17 o 
  -8   2   4       43.61       42.17      1.27 o 
  -6   2   4       23.04        0.00     85.81 o 
  -4   2   4      267.91      236.41     10.52 o 
  -2   2   4      164.98      154.22      9.68 o 
   0   2   4        2.93        6.85      2.02 o 
   2   2   4      843.66      858.25     16.34 o 
   4   2   4       95.77      120.69      2.46 o 
   6   2   4       10.16       14.10      0.55 o 
   8   2   4       46.91       55.42      1.41 o 
  10   2   4       55.98       70.51      1.97 o 
  12   2   4       12.59       12.19      0.54 o 
  14   2   4       81.45       78.15      7.42 o 
 -15   3   4        2.34        3.56      0.31 o 
 -13   3   4       56.48       54.62      1.79 o 
 -11   3   4       31.61       43.27      1.30 o 
  -9   3   4      485.51      506.85     15.86 o 
  -7   3   4        0.42        0.69      0.10 o 
  -5   3   4      209.73      221.85      8.20 o 
  -3   3   4       85.18       58.58      5.66 o 
  -1   3   4      116.72      115.85      2.75 o 
   1   3   4      912.47      865.21     18.47 o 
   3   3   4      266.34      320.91      6.68 o 
   5   3   4       17.27       15.89      0.50 o 
   7   3   4      208.39      202.30      5.18 o 
   9   3   4     1104.43     1236.14     30.92 o 
  11   3   4      147.69      147.27      4.58 o 
  13   3   4       31.98       31.93      2.28 o 
 -14   4   4        0.05        0.28      0.18 o 
 -12   4   4      100.92      102.32      3.68 o 
 -10   4   4        3.73        5.38      0.46 o 
  -8   4   4       34.39       37.85      1.03 o 
  -6   4   4        1.51        1.25      0.10 o 
  -4   4   4       11.78       10.63      0.30 o 
  -2   4   4        0.92        0.13      0.18 o 
   0   4   4        8.48        8.94      0.37 o 
   2   4   4      463.21      534.41     13.15 o 
   4   4   4      113.61      147.92      3.47 o 
   6   4   4       20.29       16.05      0.67 o 
   8   4   4        0.91        0.64      0.16 o 
  10   4   4        0.20        1.05      0.19 o 
 -13   5   4        8.34        6.66      0.38 o 
 -11   5   4        4.77        5.34      0.34 o 
  -9   5   4       77.65       79.56      3.00 o 
  -7   5   4        0.46        0.76      0.09 o 
  -5   5   4       23.77       29.76      0.83 o 
  -3   5   4        0.86        1.33      0.19 o 
  -1   5   4       14.60       13.16      0.74 o 
   1   5   4       75.02       83.99      2.12 o 
   3   5   4        6.87        5.38      0.27 o 
   5   5   4       11.13       13.86      0.48 o 
   7   5   4      155.05      180.49      6.24 o 
   9   5   4      226.43      263.42     20.54 o 
 -10   6   4        1.19        1.36      0.30 o 
  -8   6   4        1.14        1.37      0.15 o 
  -6   6   4        3.06        3.44      0.18 o 
  -4   6   4       50.52       61.78      1.88 o 
  -2   6   4        0.02        0.00      0.11 o 
   0   6   4       47.84       56.77      1.54 o 
   2   6   4       38.73       47.79      1.30 o 
   4   6   4        1.91        2.42      0.24 o 
   6   6   4        1.45        1.46      0.25 o 
  -3   7   4       19.03       22.75      1.48 o 
  -1   7   4        8.71        5.32      0.38 o 
   1   7   4        0.21        0.15      0.23 o 
 -16   0   5        5.39        6.25      0.61 o 
 -14   0   5       28.83       35.09      1.92 o 
 -12   0   5      368.31      370.71     16.22 o 
 -10   0   5       98.80       71.62      2.33 o 
  -8   0   5       26.40       16.41      0.58 o 
  -6   0   5       58.39        0.00     96.29 o 
  -4   0   5       75.48       63.45      9.52 o 
  -2   0   5      109.98        0.00    102.58 o 
   0   0   5      160.88      180.86      9.84 o 
   2   0   5       35.04       29.78      1.25 o 
   4   0   5      117.09      111.40      5.96 o 
   6   0   5       48.58       31.54      1.73 o 
   8   0   5       44.41       38.46      1.86 o 
  10   0   5      126.13       90.04      4.01 o 
  12   0   5       12.07        9.09      0.80 o 
 -15   1   5        9.31       13.97      0.74 o 
 -13   1   5        2.48        3.30      0.35 o 
 -11   1   5       25.73       31.39      1.32 o 
  -9   1   5       22.88       23.10      0.56 o 
  -7   1   5      209.64      177.52      4.23 o 
  -5   1   5      690.03      705.85     15.18 o 
  -3   1   5      211.56      210.60     13.96 o 
  -1   1   5        0.18        0.00     31.53 o 
   1   1   5       36.14       31.48      0.70 o 
   3   1   5       36.76       39.96      1.22 o 
   5   1   5        0.00        0.00      0.17 o 
   7   1   5       40.98       55.94      1.63 o 
   9   1   5      318.40      272.65      9.17 o 
  11   1   5      169.61      154.05      5.22 o 
 -14   2   5       34.68       33.50      1.37 o 
 -12   2   5      200.29      201.68      7.41 o 
 -10   2   5       31.31       32.59      1.30 o 
  -8   2   5      102.87      108.23      2.74 o 
  -6   2   5      194.76      179.72     22.10 o 
  -4   2   5       23.92        0.00     67.80 o 
  -2   2   5      237.57      245.65     10.63 o 
   0   2   5       72.94       60.09      3.06 o 
   2   2   5        6.76       12.85      2.84 o 
   4   2   5      721.24      759.10     19.56 o 
   6   2   5      130.24      150.58      3.61 o 
   8   2   5       75.06       76.26      2.11 o 
  10   2   5      108.54       93.11      3.20 o 
  12   2   5       26.65       28.75      1.61 o 
 -13   3   5        2.12        1.75      0.15 o 
 -11   3   5       13.17        9.18      0.91 o 
  -9   3   5        0.07        0.00      0.09 o 
  -7   3   5      136.08      155.32      4.05 o 
  -5   3   5       32.82        0.00    106.51 o 
  -3   3   5      294.95      329.03     16.61 o 
  -1   3   5      320.65      384.40      9.41 o 
   1   3   5       19.00       16.80      0.60 o 
   3   3   5      348.92      424.75     10.52 o 
   5   3   5      104.90      105.67      2.89 o 
   7   3   5       92.96       95.41      2.62 o 
   9   3   5       23.95       22.40      1.00 o 
  11   3   5       16.05       11.29      0.99 o 
 -12   4   5       63.04       59.10      3.70 o 
 -10   4   5       21.08       26.99      1.31 o 
  -8   4   5       76.33       92.49      2.44 o 
  -6   4   5       92.12       89.45      2.53 o 
  -4   4   5       39.93       41.83      1.20 o 
  -2   4   5       26.95       34.02      0.90 o 
   0   4   5      163.54      182.31      4.08 o 
   2   4   5        0.35       30.98    144.58 o 
   4   4   5      440.14      512.70     13.44 o 
   6   4   5       36.79       52.32      1.59 o 
   8   4   5       90.17       98.88      3.66 o 
 -11   5   5        4.80        2.05      0.84 o 
  -9   5   5       12.72       10.98      0.66 o 
  -7   5   5       42.70       49.67      1.47 o 
  -5   5   5       39.18       49.47      1.43 o 
  -3   5   5      137.54      168.42      4.44 o 
  -1   5   5       33.59       43.57      1.45 o 
   1   5   5        2.41        1.06      0.28 o 
   3   5   5        4.76        6.18      0.31 o 
   5   5   5       26.31       29.46      1.13 o 
   7   5   5        5.06        4.59      0.56 o 
  -6   6   5       12.04       15.74      1.37 o 
  -4   6   5        3.67        7.15      0.29 o 
  -2   6   5        2.80        1.90      0.28 o 
   0   6   5        2.86        3.65      0.22 o 
   2   6   5        3.66        4.38      0.36 o 
 -14   0   6        8.28        6.69      0.61 o 
 -12   0   6        0.48        0.08      0.23 o 
 -10   0   6       68.26       67.36      2.40 o 
  -8   0   6      111.25      129.08      4.52 o 
  -6   0   6      408.97      390.09     13.69 o 
  -4   0   6      627.06      500.07     32.19 o 
  -2   0   6       40.89        0.00     61.83 o 
   0   0   6      960.10      200.95    168.37 o 
   2   0   6       91.72        0.00    267.09 o 
   4   0   6      574.73      538.05     28.12 o 
   6   0   6      715.65      707.74     36.97 o 
   8   0   6       36.23       40.01      2.34 o 
  10   0   6       33.29       28.64      1.67 o 
 -13   1   6        5.63        5.51      0.35 o 
 -11   1   6        0.31        0.07      0.20 o 
  -9   1   6        8.59        5.88      0.23 o 
  -7   1   6      189.11      196.40      4.65 o 
  -5   1   6        3.97        0.00    136.99 o 
  -3   1   6      456.44      447.18     40.56 o 
  -1   1   6      408.49      415.57     41.44 o 
   1   1   6        8.18        0.00     62.74 o 
   3   1   6       14.67        1.79     20.46 o 
   5   1   6       75.83       60.59      1.95 o 
   7   1   6       28.42       24.60      1.01 o 
   9   1   6        7.42        5.21      0.47 o 
 -12   2   6        1.11        1.35      0.20 o 
 -10   2   6      102.70       99.87      2.96 o 
  -8   2   6       69.53       64.88      1.82 o 
  -6   2   6      110.80      108.80      2.73 o 
  -4   2   6      532.14      496.01     23.66 o 
  -2   2   6      290.26      290.36     18.04 o 
   0   2   6      441.58      454.76     25.34 o 
   2   2   6       12.40       15.49      0.71 o 
   4   2   6      195.89      200.45      6.25 o 
   6   2   6      166.62      165.82      5.12 o 
   8   2   6      123.75      108.36      4.16 o 
 -11   3   6        0.59        0.56      0.38 o 
  -9   3   6       28.13       32.67      0.94 o 
  -7   3   6      146.45      142.94      4.25 o 
  -5   3   6       33.37       36.95      1.14 o 
  -3   3   6      387.86      414.53     11.57 o 
  -1   3   6        9.75        0.00    160.54 o 
   1   3   6       13.90        0.00     63.09 o 
   3   3   6      215.53      227.40     38.16 o 
   5   3   6       52.77       52.97      1.93 o 
   7   3   6       45.11       48.00      2.29 o 
 -10   4   6       51.04       41.85      3.65 o 
  -8   4   6       18.64       12.62      0.44 o 
  -6   4   6       30.52       29.95      1.07 o 
  -4   4   6      267.56      313.87      9.34 o 
  -2   4   6      199.55      230.39      6.83 o 
   0   4   6       84.55      102.03      3.17 o 
   2   4   6        8.07        8.93      0.38 o 
   4   4   6       24.72       27.87      1.43 o 
   6   4   6       62.01       61.98      4.17 o 
  -7   5   6       22.09       18.48      1.90 o 
  -5   5   6        4.06        0.66      0.39 o 
  -3   5   6       82.38       93.19      3.12 o 
  -1   5   6       23.89       29.26      1.09 o 
   1   5   6        3.96        3.08      0.61 o 
   3   5   6       15.41       23.12      2.13 o 
 -10   0   7        8.69       10.59      0.55 o 
  -8   0   7       39.13       44.49      1.60 o 
  -6   0   7       96.16       88.52      3.11 o 
  -4   0   7       33.13        0.00    137.02 o 
  -2   0   7      302.95      292.91     59.36 o 
   0   0   7       68.56        0.00     51.37 o 
   2   0   7       39.06       14.48    163.89 o 
   4   0   7      129.61       90.58     91.35 o 
   6   0   7       11.82        0.00    132.31 o 
  -9   1   7        8.67        6.99      0.30 o 
  -7   1   7       17.26       20.56      0.62 o 
  -5   1   7        0.65        1.40      0.13 o 
  -3   1   7       68.87        0.00    101.66 o 
  -1   1   7        5.42       12.47      6.40 o 
   1   1   7      144.56      130.88     35.48 o 
   3   1   7       22.16        0.00     33.94 o 
   5   1   7        4.06        0.00     86.36 o 
 -10   2   7        1.38        0.99      0.23 o 
  -8   2   7       40.70       33.83      1.23 o 
  -6   2   7       22.22       17.51      0.68 o 
  -4   2   7       60.97       51.11     11.68 o 
  -2   2   7       82.96       77.53     10.02 o 
   0   2   7       25.83        0.89     48.87 o 
   2   2   7      188.02      201.59     93.08 o 
   4   2   7      114.72      840.71    195.25 o 
  -7   3   7       33.52       34.76      3.04 o 
  -5   3   7        0.31        1.71      0.15 o 
  -3   3   7        1.89        1.61      0.14 o 
  -1   3   7        8.47        0.00    129.45 o 
   1   3   7        2.38       36.38    145.49 o 
   3   3   7        5.02       13.87     38.82 o 
                                                 
